# Supplementary material for: TransDiscovery: Discovering Biotransformation from Human Microbiota by Integrating Metagenomic and Metabolomic Data
Source: Metabolites. 2022 Jan 26;12(2):119. doi: 10.3390/metabo12020119 (PMC8877437; doi:10.3390/metabo12020119)
Supplement: Supplementary file 1 [file metabolites-12-00119-s001.zip]

Archive with 11 entries (11 files):
- Supplementary_material_TransDiscovery/Fig S1.jpg
- Supplementary_material_TransDiscovery/Fig S2.jpg
- Supplementary_material_TransDiscovery/Fig S3.jpg
- Supplementary_material_TransDiscovery/Fig S4.jpg
- Supplementary_material_TransDiscovery/Fig S5.eps
- Supplementary_material_TransDiscovery/read.me
- Supplementary_material_TransDiscovery/Table S1.xlsx
- Supplementary_material_TransDiscovery/Table S2.xlsx
- Supplementary_material_TransDiscovery/Table S3.xlsx
- Supplementary_material_TransDiscovery/Table S4.xlsx
- Supplementary_material_TransDiscovery/Table S5.xlsx
