# Supplementary material for: TransDiscovery: Discovering Biotransformation from Human Microbiota by Integrating Metagenomic and Metabolomic Data
Source: Metabolites. 2022 Jan 26;12(2):119. doi: 10.3390/metabo12020119 (PMC8877437; doi:10.3390/metabo12020119)
Supplement: Supplementary file 1 [file metabolites-12-00119-s001.zip › Supplementary_material_TransDiscovery/Table S1.xlsx]

## Sheet: Mass annotation
Substrate name	Substrate mass	Product mass	Substrate mass difference	Product mass difference
Hydroxybenzoic acid; Protocatechuic aldehyde	﻿138.032	﻿122.037	0.0004; 0.0004	0.0002; 0.0002
3-Phenylpropionic acid	150.068	122.037	0	0.0002
Protocatechuic acid; 3,5-Dihydroxybenzoic acid	154.025	138.032	0.0016; 0.0016	0.0003; 0.0003
p-Coumaric acid	164.047	120.057	0.0003	0.0005
p-Coumaric acid; m-Coumaric acid	164.047	148.052	0.0003; 0.0003	0.0004; 0.0004
3-Hydroxyphenylpropionic acid; 4-Hydroxyphenyl-2-propionic acid; Paeonol	166.062	342.095	0.0009; 0.0009; 0.0009	0.0001; 0.0001; 0.0001
Dihydrocaffeic acid	182.059	196.074	0.0011	0.0004
Isoferulic acid; Ferulic acid	194.057	196.074	0.0009; 0.0009	0.0004; 0.0004
3-Hydroxyphenylvaleric acid	194.093	178.1	0.0012	0.0006
Dihydroferulic acid	196.074	180.078	0.0005	0.0006
5-(3’,4’-dihydroxyphenyl)-valeric acid	210.089	194.093	0.0002	0.0013
5-(3’,4’-dihydroxyphenyl)-valeric acid	210.089	224.105	0.0002	0.0001
3-Hydroxy-4-methoxyphenyllactic acid; 3-Methoxy-4-hydroxyphenyllactic acid; 3-(3,4-Dihydroxyphenyl)-2-methoxypropionic acid	212.07	196.074	0.0016; 0.0016; 0.0016	0.0004; 0.0004; 0.0004
5-(3’-Methoxy-4’-hydroxyphenyl)-valerolactone	222.088	206.096	0.0012	0.0017
Dihydrosinapic acid; 3-Hydroxyphenylpropionic acid.	226.084	210.089	0.0001; 0.0001	0.0002; 0.0002
Dihydroferuloylglycine	253.094	196.073	0.001	0.0006
Matairesinol	358.14	342.147	0.0016	0.0003
