# Supplementary material for: TransDiscovery: Discovering Biotransformation from Human Microbiota by Integrating Metagenomic and Metabolomic Data
Source: Metabolites. 2022 Jan 26;12(2):119. doi: 10.3390/metabo12020119 (PMC8877437; doi:10.3390/metabo12020119)
Supplement: Supplementary file 1 [file metabolites-12-00119-s001.zip › Supplementary_material_TransDiscovery/Table S2.xlsx]

## Sheet: Biotransformation information
Substrate name	Substrate mass	Product mass	Substrate spearman p-value	Product spearman p-value	Substrate sample count	Product sample count	Sample overlap
Hydroxybenzoic acid; Protocatechuic aldehyde	138.032	122.037	5.67e-05	1.05e-05	1675	1425	1138
3-Phenylpropionic acid	150.068	122.037	6.12e-05	1.05e-05	1729	1425	1217
Protocatechuic acid, etc.	154.025	138.032	9.03e-05	3.2e-06	1941	1675	1515
p-Coumaric acid	164.047	120.057	6.85e-06	3.13e-08	1982	2118	1975
p-Coumaric acid; m-Coumaric acid	164.047	148.052	3.96e-07	8.67e-09	1982	1895	1768
3-Hydroxyphenylpropionic acid; Paeonol, etc.	166.062	342.095	7.31e-07	6.71e-05	1782	2059	1730
Dihydrocaffeic acid	182.059	196.074	1.09e-05	1.24e-09	1707	1638	1300
Isoferulic acid; Ferulic acid	194.057	196.074	1.33e-06	6.25e-07	1873	1638	1431
3-Hydroxyphenylvaleric acid	194.093	178.1	7.83e-07	7.7e-07	1570	1800	1369
Dihydroferulic acid	196.074	180.078	6.12e-06	1.56e-06	1638	2098	1632
5-(3’,4’-dihydroxyphenyl)-valeric acid	210.089	194.093	2.67e-10	7.83e-07	2115	1570	1561
5-(3’,4’-dihydroxyphenyl)-valeric acid	210.089	224.105	1.85e-05	8.2e-05	2115	2083	2073
3-Hydroxy-4-methoxyphenyllactic acid, etc.	212.07	196.074	2.44e-05	9.2e-05	1961	1638	1510
5-(3’-Methoxy-4’-hydroxyphenyl)-valerolactone	222.088	206.096	9.41e-07	7.16e-06	2014	1948	1871
Dihydrosinapic acid, etc.	226.084	210.089	4.28e-05	5.56e-06	2110	2115	2100
Dihydroferuloylglycine	253.094	196.073	8.86e-06	6.46e-09	1589	2025	1503
Matairesinol	358.14	342.147	3.82e-10	6.16e-07	1552	2123	1550
