# Supplementary material for: TransDiscovery: Discovering Biotransformation from Human Microbiota by Integrating Metagenomic and Metabolomic Data
Source: Metabolites. 2022 Jan 26;12(2):119. doi: 10.3390/metabo12020119 (PMC8877437; doi:10.3390/metabo12020119)
Supplement: Supplementary file 1 [file metabolites-12-00119-s001.zip › Supplementary_material_TransDiscovery/Table S3.xlsx]

## Sheet: Enzymatic feature result
Substrate name	Biotransformation name	List of all enzymes that are observed	Enzyme ID	Substrate mass	Product mass	Substrate rho	Product rho
Phenylacetic_acid	Alpha-Oxidation of carboxylic acid	Phosphate propanoyltransferase	K13923	136.052	122.037	-0.1	0.11
Protocatechuic acid; Protocatechuic acid	Decarboxylation of benzoic acid	cation/acetate symporter; Ribosome-dependent ATPase	K14393; K13926	154.025	110.037	-0.11	0.13
3,5-Dihydroxybenzoic acid	m-Dehydroxylation of substituted resorcinol	AI-2 transport protein TqsA; Hypothetical protein	K11744; K09980	154.025	138.032	-0.11	0.15
Protocatechuic acid; 2,3-Dihydroxybenzoic acid	Catechol O-methylation	8-oxo-dGDP phosphatase; Copper resistance protein C	K06867; K07156	154.025	168.044	-0.11	0.12
p-Coumaric acid	Decarboxylation of hydroxycinnamic acid	tRNA-modifying protein YgfZ; Prostaglandin reductase 3	K06980; K07119	164.047	120.057	-0.11	0.22
p-Coumaric acid; m-Coumaric acid	4'-Dehydroxylation of substituted benzene	Ferredoxin; Arylformamidase	K05337; K07130	164.047	148.052	-0.14	0.11
p-Coumaric acid; Sinapic acid	Reduction of alpha,beta-unsaturated compound	Copper resistance protein C	K07156	164.047	166.062	-0.1	0.11
Dihydrocaffeic acid	Catechol O-methylation	Cell division protein DivIC	K13052	182.059	196.073	-0.1	0.13
Isoferulic acid	Reduction of alpha,beta-unsaturated carbon-carbon double bond	Acetaldehyde dehydrogenase (acetylating)	K00132	194.058	196.074	-0.1	0.16
Dihydroferulic acid	Beta-Oxidation of carboxylic acid	Phosphate propanoyltransferase; Universal stress protein C	K13923; K14064	196.073	168.044	-0.12	0.14
5-(3',4'-dihydroxyphenyl)-valeric acid	Dehydroxylation of catechol	Amino-acid N-acetyltransferase	K14682	210.089	194.093	-0.14	0.12
5-(3',4'-dihydroxyphenyl)-valeric acid	Catechol O-methylation	Postaglandin reductase 3	K07119	210.089	224.105	-0.12	0.1
Dihydroferuloylglycine	Hydrolysis of carboxylic acid ester	Energy-coupling factor transport system ATP-binding protein	K01552	253.096	196.074	-0.13	0.12
6'-Hydroxyangolensin	Keto hydrolysis	Acetaldehyde dehydrogenase (acetylating)	K00132	288.101	180.078	-0.1	0.13
Sativanone	Isoflavanone C-ring fission	Nitrogen regulatory protein PII 2; Ech hydrogenase subunit A	K02590; K14086	300.1	300.098	-0.14	0.12
2-Hydroxyenterolactone; 4-Hydroxyenterolactone	Catechol O-methylation	Serine protease; Diacylglycerol O-acyltransferase; Hypothetical protein	K14645; K00635; K09929	314.115	328.13	-0.12	0.11
Matairesinol	4'-Dehydroxylation of substituted benzene	Ribosome biogenesis GTPase A	K14540	358.14	342.147	-0.15	0.13
