# Supplementary material for: TransDiscovery: Discovering Biotransformation from Human Microbiota by Integrating Metagenomic and Metabolomic Data
Source: Metabolites. 2022 Jan 26;12(2):119. doi: 10.3390/metabo12020119 (PMC8877437; doi:10.3390/metabo12020119)
Supplement: Supplementary file 1 [file metabolites-12-00119-s001.zip › Supplementary_material_TransDiscovery/Table S4.xlsx]

## Sheet: Shotgun sequence result
Substrate name	Biotransformation name	List of all enzymes that are observed	Enzyme ID	substrate p-value	product p-value	substrate mass	product mass
Phenylacetic acid	alpha-Oxidation of carboxylic acid	Putative transcriptional regulator; Transcriptional pleiotropic repressor	K07726; K03706	0.00087	0.00066	137.06	123.044
Dihydrodaidzein	Isoflavanone C-ring fission	NADH-quinone oxidoreductase subunit N	K00343	0.00069	0.00069	257.081	257.081
Urolithin_B; 8-Hydroxydihydrodaidzein	Isoflavanone C-ring fission	5'-deoxynucleotidase	K08722	0.00022	0.00022	273.075	273.075
Hesperetin; Homoeriodictyol	Flavanone C-ring fission	lysine 2,3-aminomutase	K01843	0.00038	0.00038	303.086	303.086
