# Supplementary material for: TransDiscovery: Discovering Biotransformation from Human Microbiota by Integrating Metagenomic and Metabolomic Data
Source: Metabolites. 2022 Jan 26;12(2):119. doi: 10.3390/metabo12020119 (PMC8877437; doi:10.3390/metabo12020119)
Supplement: Supplementary file 1 [file metabolites-12-00119-s001.zip › Supplementary_material_TransDiscovery/Table S5.xlsx]

## Sheet: Bacteria annotation
Substrate name	Biotransformation name	List of all strains that are observed	Substrate rho	Product rho	Description	Total Score	E value	Per. Ident	Accession
Hydroxybenzoic acid; Protocatechuic aldehyde	Dehydroxylation	Blautia	-0.09	0.09	Blautia wexlerae BIOML-A4	2263	0	0.95	NZ_WWVN01000046.1
3-Phenylpropionic acid	Beta-Oxidation of carboxylic acid	Blautia	-0.08	0.09	Blautia wexlerae BIOML-A4	2263	0	0.95	NZ_WWVN01000046.1
Protocatechuic acid, etc.	Dehydroxylation; Aldehyde oxidation	Bacillales, etc.	-0.1	-0.1	Finegoldia magna DSM 20470	2292	0	0.973	NZ_QGTH01000041.1
p-Coumaric acid	Decarboxylation of phenolic acid/hydroxycinnamic acid	Bifidobacterium; Clostridiales; Lactobacillus	0.1	0.17	Lactobacillus casei NBRC 101979	2671	0	0.978	NZ_BJUH01000096.1
p-Coumaric acid; m-Coumaric acid	Dehydroxylase; Dehydroxylation	Faecalibacterium; Prausnitzii	0.13	0.14	Veillonella parvula BIOML-A2	2529	0	0.987	NZ_WMKL01000013.1
3-Hydroxyphenylpropionic acid; Paeonol, etc.	UDP-glucuronosyltransferase	Pseudomonas	-0.09	-0.09	Pseudomonas fragi F1786	2423	0	0.958	NZ_NQKV01000002.1
Dihydrocaffeic acid	Catechol O-methylation	Tissierellaceae; Finegoldia	-0.1	0.16	Peptoniphilus senegalensis JC140	2543	0	0.998	NZ_HE610720.1
Isoferulic acid; Ferulic acid	Alpha,beta-ketoalkene double bond reductase	Oscillospira, etc.	-0.11	0.15	Corynebacterium aurimucosum 911 CAUR	2350	0	0.983	NZ_JUOH01000109.1
3-Hydroxyphenylvaleric acid	Dehydroxylation	Enterobacteriaceae	0.11	0.11	Escherichia coli DEC12C	2519	0	0.97	NZ_AIHC01000086.1
Dihydroferulic acid	Dehydroxylation	Clostridiales; Granulicatella	0.11	0.14	Ruminococcus bromii ATCC 27255	2603	0	0.976	NZ_NNSR01000050.1
5-(3’,4’-dihydroxyphenyl)-valeric acid	Dehydroxylation	Pseudomonas; Enterobacteriaceae	-0.14	0.11	Escherichia coli DEC12C	2519	0	0.97	NZ_AIHC01000086.1
5-(3’,4’-dihydroxyphenyl)-valeric acid	Catechol O-methylation	Desulfovibrio; Enterobacteriaceae	0.1	-0.09	Ruminococcus torques 2789STDY5608867	2213	0	0.954	NZ_CZBS01000001.1
3-Hydroxy-4-methoxyphenyllactic acid, etc.	Dehydroxylation	Dentocariosa	-0.11	0.09	Rothia dentocariosa 694 RDEN	2017	0	0.937	NZ_JUWU01000064.1
5-(3’-Methoxy-4’-hydroxyphenyl)-valerolactone	Dehydroxylation	Methanobrevibacter	-0.11	0.1	Methanobrevibacter woesei DSM 11979	2348	0	0.976	NZ_MZGU01000010.1
Dihydrosinapic acid, etc.	Dehydroxylation	Ruminococcaceae; Lachnospiraceae	-0.09	0.09	Lachnospiraceae bacterium MGYG-HGUT-00141	2468	0	0.993	NZ_CABJAY010000011.1
Dihydroferuloylglycine	Hydrolysis of carboxylic acid ester	Prevotella, etc.	-0.16	0.17	Lachnospiraceae bacterium AM48-27BH	2266	0	0.959	NZ_QUFC01000117.1
Matairesinol	Dehydroxylation	Prausnitzii	-0.08	0.11	Faecalibacterium prausnitzii MGYG-HGUT-00195	2037	0	0.935	NZ_CABJDF010000002.1
